# Supplementary material for: Investigation of Solid-State Thermal Decomposition of Ammonia Borane Mix with Sulphonated Poly(ellagic Acid) for Hydrogen Release
Source: Polymers (Basel). 2024 Dec 12;16(24):3471. doi: 10.3390/polym16243471 (PMC11728564; doi:10.3390/polym16243471)
Supplement: Supplementary file 1 [file polymers-16-03471-s001.zip]

Archive with 1 entries (1 files):
- polymers-3298293-supplementary.pdf
